# Supplementary material for: Integrated molecular characterization of chondrosarcoma reveals critical determinants of disease progression
Source: Nat Commun. 2019 Oct 11;10:4622. doi: 10.1038/s41467-019-12525-7 (PMC6789144; doi:10.1038/s41467-019-12525-7)
Supplement: Supplementary file 3 — Supplementary Data 1 [file 41467_2019_12525_MOESM3_ESM.xlsx]

## Sheet: MOMsamples
sampleID	PatientID	Histology	ExpressionComponent_Proliferation	ExpressionComponent_Differentiation	ExpressionComponent_Hypoxia	ExpressionComponent_Fibroblast	ExpressionComponent_Immune	ExpressionComponent_affymetrixQC	MethylationComponent_HyperMethylation	MethylationComponent_Differentiation	MethylationComponent_Immune	MicroRNAComponent_14q32	MicroRNAComponent_Differentiation	MicroRNAComponent_QC	EXP.subtype	METH.subtype	MIR.subtype	MIR.simplifiedSubtype	MOM.subtype	MOM.2lvl.subtype	MOM.4lvl.subtype	IDH1.AAmut	IDH1.freq	IDH2.AAmut	IDH2.freq	COL2A1	TP53	CDKN2A.CN	OS.delay	OS.event
CN002	CN002	G2	-0.733523	0.284112	-0.968523	0.728893	0.669277	0.451269	-0.848622	0.0432411	0.827285	0.145096	0.0126953	1.05547	E1	M1	Mir2	mir14q32Low	C2	low	low	wt	0	R172S	0.174452	frameshift deletion	wt	0	#N/A	#N/A
CN003	CN003,CN010	G2	0.564733	0.750047	-0.475965	-0.397114	-0.716681	0.699737	1.35414	0.962064	-0.348267	0.967613	-0.0250458	-0.0309767	E1	M2	Mir1	mir14q32High	C4	low	low	R132C	0.340493	wt	0	wt	nonsynonymous SNV	-1	138.393	0
CN008	CN007,CN008	G3	1.39767	0.558062	-0.694656	-1.16273	-1.09218	0.784507	1.74734	0.797499	-1.47546	-1.41417	0.455787	1.2188	E1	M2	Mir3	mir14q32Low	C5	high	2alt	wt	0	R172G	0.394916	frameshift insertion	wt	-1	7.31148	1
CN012	CN012	dedifferentiated	1.47526	-2.51943	-0.856252	-0.597898	2.01937	-1.88621	0.462219	-1.97707	0.596966	-2.5299	0.218981	2.19153	E2	M3	Mir3	mir14q32Low	C6	high	dediffLike	wt	0	R172S	0.292351	wt	nonsynonymous SNV	1	1.04918	1
CN015	CN015	G2	-0.513007	-0.290545	-1.46667	0.29854	1.06173	1.07701	-0.62198	-0.634449	1.05091	0.818476	0.453359	0.877739	E1	M1	Mir1	mir14q32High	C1	low	low	#N/A	#N/A	#N/A	#N/A	#N/A	#N/A	0	#N/A	#N/A
CN016	CN016,CN020	G2	-0.465795	0.507176	2.49395	-0.72271	0.359779	-0.745954	-0.432093	0.256914	-0.648388	-1.00621	0.654137	-0.676582	E1	M1	Mir3	mir14q32Low	C2	low	low	wt	0	wt	0	frameshift insertion	wt	-2	17.1475	1
CN017	CN017	G2	0.237681	0.385474	-0.6189	1.22967	-0.126746	0.593424	-1.24295	-1.04708	1.11464	0.845387	-0.213207	0.360146	E1	M1	Mir1	mir14q32High	C1	low	low	wt	0	wt	0	wt	wt	0	95.8033	0
CN018	CN018	G2	-1.41953	-0.139073	3.33619	0.253755	-1.35003	0.132422	-1.06819	0.522207	0.282354	-1.0479	-0.385649	-0.788689	E1	M1	Mir3	mir14q32Low	C2	low	low	wt	0	wt	0	wt	wt	0	103.148	0
CN019	CN019,CN023	G3	0.527052	0.115566	1.25634	0.962375	-0.299858	1.21513	-0.964245	-0.337591	0.331913	0.160946	-0.382781	0.491495	E2	M1	Mir2	mir14q32Low	C3	high	prolif	wt	0	wt	0	wt	nonsynonymous SNV	0	28.8852	1
CN022	CN022	G1	-0.0440041	0.0405699	-0.679599	-0.289206	1.20806	0.234624	-0.357668	1.31297	0.55711	-0.0866756	0.471741	0.4821	E1	M1	Mir2	mir14q32Low	C2	low	low	#N/A	#N/A	#N/A	#N/A	#N/A	#N/A	#N/A	88.1639	0
CN024	CN024	G2	0.357972	0.981314	-0.698163	-1.59803	-0.86739	0.211011	1.21092	0.258046	-0.265951	-2.04257	0.695788	0.127495	E1	M2	Mir3	mir14q32Low	C5	high	2alt	R132C	0.287636	wt	0	frameshift insertion;frameshift deletion	wt	0	6.06557	0
CN025	CN025,CN028,CN029	#N/A	0.436919	0.358763	1.76665	0.818431	0.373725	-1.26426	0.29062	0.381278	-1.83629	0.841573	0.617093	-1.59492	E2	M1	Mir1	mir14q32High	C3	high	prolif	wt	0	wt	0	wt	wt	0	#N/A	#N/A
CN027	CN027	dedifferentiated	3.21001	-2.69167	-0.366062	-0.0550075	0.494724	0.929285	1.04261	-2.21983	-1.51582	-0.668687	-0.962449	1.42247	E2	M3	Mir4	mir14q32Low	C6	high	dediffLike	wt	0	R172W	0.267188	wt	wt	-1	9.54098	1
CN031	CN011,CN031	dedifferentiated	1.16627	-2.16099	-0.876747	-0.218141	2.00492	0.0966172	-0.172909	-2.02862	0.863835	-0.580077	-4.8177	0.916162	E2	M3	Mir4	mir14q32Low	C6	high	dediffLike	wt	0	wt	0	wt	wt	0	#N/A	#N/A
CN033	CN033	G3	1.7249	0.539015	2.66486	-0.383421	-1.27689	1.0416	0.403479	0.308035	-0.927207	-1.19473	-0.538949	-3.70479	E2	M2	Mir4	mir14q32Low	C6	high	dediffLike	R132C	0.251726	wt	0	frameshift insertion	wt	-1	18.8197	1
CN038	CN038	G2	-1.10722	0.502781	-0.525238	-1.08687	0.140024	-1.43153	-0.649338	0.805871	0.791605	-1.90648	0.286102	-1.24004	E1	M1	Mir3	mir14q32Low	C5	high	2alt	wt	0	wt	0	wt	wt	0	32.459	0
CN043	CN043	G2	-0.158137	0.851265	-0.211749	0.998175	-0.645025	0.000627339	-0.232463	0.901194	1.38292	1.06168	0.455549	-0.686651	E1	M2	Mir1	mir14q32High	C4	low	low	R132L	0.404179	wt	0	wt	wt	0	81.1148	0
CN049	CN049	benign	-0.0234489	-0.814845	-0.413646	-0.289308	2.17548	-1.66806	-0.959107	-1.45059	1.39371	-0.120876	-0.116987	1.16884	E2	M1	Mir4	mir14q32Low	C3	high	prolif	wt	0	wt	0	wt	wt	0	19.541	0
CN053	CN053	G3	-0.3492	0.696705	-0.721539	1.79002	-0.551999	0.516608	0.0709267	0.202851	0.371925	1.19091	0.734765	0.169984	E1	M2	Mir1	mir14q32High	C4	low	low	R132L,R132C	0.177813	wt	0	wt	wt	0	65.4098	0
CN059	CN059	benign	-1.0378	0.230194	-0.345894	-0.931185	1.5593	-1.20962	-0.449118	-0.549051	1.70573	-0.261351	-0.352461	-0.289851	E1	M1	Mir4	mir14q32Low	C1	low	low	#N/A	#N/A	#N/A	#N/A	#N/A	#N/A	0	28.2623	0
CN065	CN065	G2	0.33054	0.679975	-1.13456	-0.670236	-0.273602	0.795043	1.0788	0.337168	-0.0766741	0.954336	-1.20921	-0.572821	E1	M2	Mir1	mir14q32High	C4	low	low	wt	0	R172G	0.253322	wt	wt	0	37.2131	0
Li010	Li010	dedifferentiated	1.90752	-1.51915	-1.07021	0.141633	-0.0633524	1.09703	1.3747	-1.99879	-1.20444	-1.276	-1.8824	1.25786	E2	M3	Mir4	mir14q32Low	C6	high	dediffLike	wt	0	R172T	0.31965	wt	wt	-1	6.55738	0
Li041	Li041	G1	-0.396937	-2.26216	-0.852515	1.85877	-0.230359	-1.74533	-1.29083	-0.677622	0.283878	0.658471	-2.12407	1.08958	E2	M1	Mir1	mir14q32High	C3	high	prolif	wt	0	wt	0	wt	wt	0	28.0656	0
LY002	LY002	G2	0.142026	0.765498	-0.443312	0.469111	-0.501045	0.766968	1.78358	0.734518	-0.496229	-0.244546	0.929723	0.766191	E1	M2	Mir2	mir14q32Low	C5	high	2alt	R132G	0.349802	wt	0	wt	wt	0	50.623	1
LY003	LY003	G1	-1.54646	0.150785	-0.451364	1.20665	0.533201	0.672805	-1.04648	-0.77244	0.903091	-0.00965463	0.594401	-0.607713	E1	M1	Mir2	mir14q32Low	C2	low	low	V71D	0.0323471	wt	0	wt	wt	0	177.607	0
LY004	LY004	G3	0.35454	0.654585	-0.877231	-0.971928	0.0661199	0.516354	0.49485	-0.0186271	-0.0357025	-1.14536	-0.511114	0.981748	E1	M2	Mir3	mir14q32Low	C5	high	2alt	R132L	0.164693	wt	0	frameshift deletion	wt	0	56.2951	1
LY005	LY005,LY024	G2	-0.663296	0.288492	0.330491	1.43427	-0.275376	0.887505	-0.0825188	0.199661	-0.322265	0.408087	0.349861	0.504428	E1	M1	Mir2	mir14q32Low	C2	low	low	R132L	0.0465275	wt	0	frameshift deletion	wt	0	94.6885	1
LY012	LY011,LY012,LY026	G3	1.58811	0.0443398	-0.0922057	0.192182	-0.687355	0.560611	0.791008	0.218499	-1.08551	0.115622	-0.561476	0.842644	E1	M2	Mir2	mir14q32Low	C5	high	2alt	R132C	0.274615	wt	0	frameshift deletion	frameshift deletion	0	#N/A	#N/A
LY014	LY014	G2	0.0823598	0.916812	0.428343	-0.158899	0.0529249	0.0248616	0.269107	0.369954	0.316303	-1.52634	0.358298	0.434208	E2	M2	Mir3	mir14q32Low	C5	high	2alt	R132S	0.262743	wt	0	wt	wt	0	117.049	1
LY015	LY015	dedifferentiated	0.0602875	1.1621	0.0221507	0.273626	-1.15245	0.738774	1.17859	2.11329	-0.0161512	0.932385	1.03703	0.196928	E1	M2	Mir1	mir14q32High	C4	low	low	wt	0	R172S	0.455724	wt	wt	-1	23.6393	0
LY016	LY016	G3	1.40878	-0.794796	0.364338	-1.03697	-0.358828	2.02138	-0.0974043	-1.35982	-1.44952	0.693913	-0.106229	1.27678	E2	M1	Mir1	mir14q32High	C3	high	prolif	wt	0	wt	0	wt	wt	0	19.6721	1
LY018	LY018	G2	0.257311	0.901111	0.359989	0.444501	-1.08983	0.391208	0.992157	0.976975	-1.12294	0.151644	0.652531	1.0364	E1	M2	Mir2	mir14q32Low	C5	high	2alt	R132C,V71D	0.350787	wt	0	frameshift deletion	wt	0	42.623	0
LY019	LY019	G2	1.59909	0.899246	2.65837	0.396147	-1.25963	-0.22032	1.74518	0.608382	-0.822093	1.36314	1.11436	-0.455433	E2	M2	Mir1	mir14q32High	C4	low	low	R132G	0.279749	wt	0	wt	nonsynonymous SNV	-1	89.082	0
LY020	LY020	G1	0.468124	0.813271	0.492346	0.55354	-0.217623	0.979645	-0.342243	-0.109054	-0.0452738	0.843723	1.0654	-0.865511	E1	M1	Mir1	mir14q32High	C1	low	low	wt	0	wt	0	wt	wt	0	72.9508	0
LY021	LY021	G3	0.863613	1.46212	1.08298	-1.28155	-1.45015	-0.796873	2.33395	1.68774	-0.775591	-1.65016	1.54195	-0.161439	E1	M2	Mir3	mir14q32Low	C5	high	2alt	R132C	0.460441	wt	0	wt	nonsynonymous SNV	-1	88.2623	0
LY022	LY022	G1	-0.984757	0.407462	-0.714594	0.843917	0.0145905	-0.710633	-0.208844	0.088055	0.95617	1.24246	0.159155	0.462385	E1	M2	Mir1	mir14q32High	C4	low	low	R132C	0.351568	wt	0	wt	wt	0	89.6066	0
LY025	LY025	G2	0.0707783	0.130898	-0.270523	0.13569	-0.144057	0.952841	0.394772	-0.0644889	0.0416792	-0.10399	0.61079	0.796394	E1	M2	Mir2	mir14q32Low	C5	high	2alt	R132C	0.361697	wt	0	wt	wt	0	3.2459	0
LY027	LY027	G2	0.326912	0.892427	-0.692432	1.24354	-0.333044	0.770699	1.08715	1.10829	-0.912908	1.13427	0.426428	0.0785805	E1	M2	Mir1	mir14q32High	C4	low	low	R132H	0.323382	wt	0	wt	wt	0	35.8361	1
LY028	LY028	G2	-0.0399346	0.495133	-0.162069	2.21659	0.205401	0.859131	0.767084	1.1317	-0.0385453	1.21104	0.256527	0.714438	E1	M2	Mir1	mir14q32High	C4	low	low	R132C	0.322775	wt	0	wt	wt	0	79.4754	0
LY029	LY029	G2	0.769799	1.07074	0.704003	0.718766	-0.899697	0.033697	0.70938	1.48074	-0.0341535	1.42815	1.08949	0.149727	E2	M2	Mir1	mir14q32High	C4	low	low	wt	0	R172S	0.363098	wt	wt	-1	71.0492	0
LY033	LY033	G3	0.657092	1.16445	-1.16543	-1.00688	-1.3812	0.779601	1.94392	0.836772	-0.42457	0.254627	1.07141	0.68534	E1	M2	Mir1	mir14q32High	C4	low	low	R132C	0.410574	wt	0	nonsynonymous SNV;frameshift insertion;frameshift deletion	wt	0	63.1803	0
LY035	LY035	G2	-0.16054	0.126089	0.686344	1.02709	0.492903	0.923165	-1.08013	-0.145762	-0.442277	-0.110661	-0.0132319	0.354828	E1	M1	Mir2	mir14q32Low	C2	low	low	wt	0	wt	0	wt	wt	-1	61.1803	0
LY036	LY036	G2	-1.44662	0.528819	-0.141377	0.519429	-1.53144	-0.0333228	-1.35244	0.462599	-0.565706	1.03355	0.639951	-0.442717	E1	M1	Mir1	mir14q32High	C1	low	low	wt	0	wt	0	wt	wt	0	61.0492	0
LY037	LY037	benign	-1.17395	-0.486787	-0.901214	1.13323	1.10014	0.212297	-1.0776	-0.629768	0.64575	0.526068	0.48412	-0.216405	E1	M1	Mir1	mir14q32High	C1	low	low	wt	0	wt	0	wt	wt	0	#N/A	#N/A
LY038	LY038	G1	-0.658868	1.08912	2.74653	-0.423034	-0.71832	-0.778175	-1.43465	0.213748	-0.0662839	-0.0665388	-0.287702	-1.84105	E2	M1	Mir2	mir14q32Low	C3	high	prolif	#N/A	#N/A	#N/A	#N/A	#N/A	#N/A	#N/A	1.21311	0
LY040	LY040	dedifferentiated	1.86198	-2.29887	-0.688197	-0.742905	1.54944	0.550295	1.20665	-1.53321	-0.307679	-0.948406	-1.34712	2.24812	E2	M3	Mir2	mir14q32Low	C6	high	dediffLike	#N/A	#N/A	#N/A	#N/A	#N/A	#N/A	0	6.29508	1
LY041	LY041	G1	0.0837611	-0.333624	-0.545252	0.606195	1.26399	0.709541	-0.701448	-0.704521	0.600311	0.403784	0.272752	0.762277	E1	M1	Mir1	mir14q32High	C1	low	low	wt	0	wt	0	frameshift insertion	wt	0	0.983607	0
LY045	LY045	G2	0.329383	0.673972	-0.271288	1.44249	-0.352745	0.30172	1.13385	1.52528	-0.820742	1.27674	0.17256	0.526328	E1	M2	Mir1	mir14q32High	C4	low	low	R132C	0.318203	wt	0	wt	wt	-1	50.4918	0
MA006	MA006	G1	0.467745	0.0780233	0.931373	-0.165428	-1.64448	1.00853	-0.849067	0.427971	0.0835717	0.456303	0.685544	-0.483166	E2	M1	Mir1	mir14q32High	C3	high	prolif	#N/A	#N/A	#N/A	#N/A	#N/A	#N/A	-1	95.2131	0
MA009	MA009	G2	-1.64871	0.0877511	-0.627612	-1.23067	-0.749386	0.0410995	-0.647804	-0.318559	-0.325993	-0.0055166	0.276945	0.469003	E1	M1	Mir2	mir14q32Low	C2	low	low	#N/A	#N/A	#N/A	#N/A	#N/A	#N/A	0	#N/A	#N/A
MA013	MA013	benign	-0.928735	-0.243359	-0.986811	1.34036	0.136106	1.55817	-0.926378	0.158973	-0.238997	0.874525	-0.0619443	-0.438324	E1	M1	Mir1	mir14q32High	C1	low	low	#N/A	#N/A	#N/A	#N/A	#N/A	#N/A	#N/A	#N/A	#N/A
MA014	MA014	G2	0.928615	1.15409	1.28366	-0.393195	-1.6009	0.181873	1.85979	2.41225	-0.630908	-1.71301	1.06242	-0.187232	E2	M2	Mir3	mir14q32Low	C5	high	2alt	#N/A	#N/A	#N/A	#N/A	#N/A	#N/A	-1	44.7213	0
NT006	NT006	G1	-0.642834	-0.518296	-0.789447	0.222325	0.479151	-0.638309	-1.14521	-0.877687	0.626153	0.497507	-0.375543	1.53791	E1	M1	Mir1	mir14q32High	C1	low	low	wt	0	wt	0	wt	wt	0	#N/A	#N/A
NT007	NT007	G3	1.22851	0.757125	1.29864	-0.675328	-0.647052	-0.383273	1.75376	1.11294	0.00568065	-1.68829	1.2779	-1.09448	E2	M2	Mir3	mir14q32Low	C5	high	2alt	wt	0	R172S	0.440977	wt	wt	-2	#N/A	#N/A
NY006	NY006	G2	-0.708133	-2.82656	2.19626	-2.65699	-1.52883	3.01655	0.267843	-1.46486	-1.30051	-2.08531	-0.797427	-3.79835	E2	M1	Mir3	mir14q32Low	C6	high	dediffLike	#N/A	#N/A	#N/A	#N/A	#N/A	#N/A	-2	#N/A	#N/A
NY008	NY008	G2	0.92556	0.591049	-0.317798	-1.46438	-0.819211	-0.163022	1.68124	0.726032	-0.558416	-0.640251	0.831718	0.685635	E2	M2	Mir3	mir14q32Low	C5	high	2alt	wt	0	R172G	0.398121	wt	wt	-2	41.1475	0
NY010	NY010	dedifferentiated	0.810028	0.436973	0.148585	1.13107	-0.840962	-0.0264846	0.874926	1.14542	-0.231876	1.37862	-0.7506	0.034159	E2	M2	Mir1	mir14q32High	C4	low	low	wt	0	R172S	0.368509	wt	wt	-2	#N/A	#N/A
TE001	TE001	G2	-0.678437	-0.512825	-0.450638	0.636601	1.70251	-0.43729	-0.778996	-0.507097	0.439971	-0.1095	0.114884	0.142875	E1	M1	Mir2	mir14q32Low	C2	low	low	wt	0	wt	0	wt	wt	0	85.541	0
TE002	TE002	G3	-0.167519	-1.99498	-0.578307	1.56765	-2.07321	-0.978975	-0.58327	-0.288678	-3.29227	1.75619	-0.39216	0.948264	E2	M1	Mir1	mir14q32High	C3	high	prolif	wt	0	wt	0	wt	wt	0	79.3115	0
TE005	TE005,TE007,TE008	G1	-0.0355291	0.699652	0.112916	-1.01119	-0.409944	0.0577941	1.55709	1.43076	-0.54774	-0.405949	0.241662	-0.963701	E1	M2	Mir4	mir14q32Low	C5	high	2alt	#N/A	#N/A	#N/A	#N/A	#N/A	#N/A	-1	25.3443	1
TE009	TE006,TE009	G1	-0.432339	0.282833	0.392758	1.28186	-0.269222	0.260068	-1.07548	-0.936764	0.734136	0.17837	0.236892	-0.650538	E1	M1	Mir2	mir14q32Low	C2	low	low	wt	0	wt	0	wt	wt	0	57.8689	0
TE011	TE011	G3	-0.48978	0.844858	-0.840569	0.641564	-0.229915	0.775242	-0.339128	0.294676	1.42781	1.03941	-0.0747489	-0.311741	E1	M2	Mir1	mir14q32High	C4	low	low	R132C	0.389836	wt	0	wt	wt	0	68.2295	0
TE015	TE015	G3	0.932849	-0.318939	1.16244	0.490091	-0.449597	0.902007	-0.277786	-0.279836	-1.82847	-0.0553226	0.213529	0.482728	E2	M1	Mir2	mir14q32Low	C3	high	prolif	wt	0	wt	0	wt	wt	-1	0.459016	0
TE017	TE017,TE023	G3	0.29526	0.118161	2.33669	0.967075	0.586764	0.433237	-0.686309	0.315155	0.331334	1.14231	0.0192	-0.650881	E2	M1	Mir1	mir14q32High	C3	high	prolif	wt	0	wt	0	wt	wt	-1	79.6393	0
TE024	TE024	G2	-1.36618	0.10532	0.850123	1.46671	0.714235	0.587033	-1.0585	-0.944706	1.1419	0.767766	-0.473802	-0.443537	E1	M1	Mir1	mir14q32High	C1	low	low	wt	0	wt	0	wt	wt	0	79.1475	0
TE028	TE028	G3	0.0473094	0.9229	-0.0963111	0.092145	-1.05803	0.410593	1.16039	1.31549	-1.09247	-0.634356	0.178338	0.0959151	E1	M2	Mir2	mir14q32Low	C5	high	2alt	R132G	0.34797	wt	0	wt	wt	-2	7.34426	0
TE033	TE033	G2	0.837989	0.235545	-0.0936389	0.571227	0.263519	1.13339	0.845499	-0.396663	0.202777	-0.106918	-0.434759	-0.231535	E1	M2	Mir2	mir14q32Low	C5	high	2alt	R132C	0.232454	wt	0	wt	wt	0	18.8852	1
TE034	TE034	G1	-0.396413	1.10454	-0.445333	-0.250135	-0.522008	0.475252	-0.247267	1.27619	1.01413	-0.0807564	0.76557	-0.176277	E1	M2	Mir1	mir14q32High	C4	low	low	#N/A	#N/A	#N/A	#N/A	#N/A	#N/A	0	44.1311	0
TE038	TE038	G1	-1.39323	0.341999	-0.339643	0.272281	0.37885	0.587388	-1.33267	-0.224002	0.83378	-0.331424	-0.513007	-0.0300829	E1	M1	Mir2	mir14q32Low	C2	low	low	wt	0	wt	0	wt	wt	0	#N/A	#N/A
TE058	TE040,TE058	G1	-0.457905	0.95404	0.479253	-0.795292	0.123646	-1.53755	0.913604	1.61492	-0.574612	-0.367184	0.493101	-0.947567	E1	M2	Mir2	mir14q32Low	C5	high	2alt	R132C	0.325498	wt	0	stopgain	wt	-1	37.5738	0
TE042	TE042	#N/A	-0.79452	-0.377253	-0.798538	-1.14443	1.76548	-0.525226	-1.08358	-0.701653	1.17554	-0.692207	-0.0707509	-0.890325	E1	M1	Mir4	mir14q32Low	C1	low	low	#N/A	#N/A	#N/A	#N/A	#N/A	#N/A	0	#N/A	#N/A
TE046	TE046	#N/A	-0.298511	-0.908305	-0.783093	-0.0549767	1.84111	-1.30089	-1.03808	-1.37221	1.31847	0.0388563	0.231136	0.361001	E1	M1	Mir4	mir14q32Low	C1	low	low	wt	0	wt	0	wt	wt	0	#N/A	#N/A
TE050	TE050	#N/A	-1.37102	0.31597	-0.0448682	-1.76848	1.49747	-1.18187	-0.441237	0.0290156	1.629	-0.451597	-0.0120475	-1.81734	E1	M1	Mir4	mir14q32Low	C2	low	low	#N/A	#N/A	#N/A	#N/A	#N/A	#N/A	#N/A	#N/A	#N/A
TE062	TE062	G2	-0.101661	0.659441	-0.452465	-0.441524	0.198695	-0.667818	0.537501	0.310879	0.442802	-1.81979	0.619323	-0.376919	E1	M2	Mir3	mir14q32Low	C5	high	2alt	wt	0	R172S	0.228147	frameshift insertion	wt	0	26.9836	0
TE063	TE063	dedifferentiated	1.46495	-1.79051	-1.05475	0.680221	1.01428	-1.22478	0.320101	-1.40724	0.058619	-0.173427	-4.19651	0.614646	E2	M3	Mir4	mir14q32Low	C6	high	dediffLike	wt	0	R172S	0.154203	wt	wt	0	11.4098	1
TE064	TE060,TE064	dedifferentiated	0.338736	-0.957794	-0.772106	-0.301325	1.01624	-2.27016	-1.17943	-0.839544	0.524417	0.626541	0.0739923	0.668477	E2	M1	Mir1	mir14q32High	C3	high	prolif	wt	0	wt	0	wt	wt	0	#N/A	#N/A
TR001	TR001	G2	-0.477207	0.726549	-0.181121	-0.484961	0.450699	-0.175833	-0.254613	-0.22765	0.5956	0.381115	0.244868	-0.196459	E1	M1	Mir1	mir14q32High	C1	low	low	R132C	0.0821536	wt	0	wt	wt	0	93.1803	0
TR002	TR002	G2	-1.32864	-0.209487	0.0866481	1.0509	-0.429508	-0.209134	-1.06707	0.595608	-1.48137	1.23534	0.406668	-1.10852	E1	M1	Mir1	mir14q32High	C1	low	low	wt	0	wt	0	wt	wt	0	81.8361	0
TR004	TR004	dedifferentiated	0.966235	-0.624602	-0.611721	-1.43987	1.0509	0.537629	0.690649	-1.70732	-0.410285	-0.792374	-0.258082	1.31465	E2	M3	Mir4	mir14q32Low	C6	high	dediffLike	wt	0	wt	0	wt	wt	0	3.27869	1
TR005	TR005	G2	-0.719732	0.936879	-0.249566	-0.173035	-0.472262	-0.713038	0.237757	1.09229	1.53708	1.27261	0.467692	-0.867454	E1	M2	Mir1	mir14q32High	C4	low	low	#N/A	#N/A	#N/A	#N/A	#N/A	#N/A	0	105.115	0
TR006	TR006	benign	-1.11008	-0.44138	-0.238653	0.0823479	0.0831306	0.96625	-1.30549	-0.462805	0.525685	0.686341	0.197739	0.322459	E1	M1	Mir1	mir14q32High	C1	low	low	wt	0	wt	0	wt	wt	0	80.8197	0
TR012	TR012	G1	-0.28851	-0.169394	-0.786076	-0.199334	1.0605	0.93317	-1.1477	-0.242727	0.421939	0.485765	-0.0538188	-0.359423	E1	M1	Mir2	mir14q32Low	C2	low	low	#N/A	#N/A	#N/A	#N/A	#N/A	#N/A	#N/A	95.1803	0
TR014	TR014	G2	0.296033	0.642456	0.99076	0.636423	-0.21486	-0.953585	0.286981	0.609917	0.516535	-0.546961	0.655316	0.0347146	E2	M2	Mir2	mir14q32Low	C5	high	2alt	R132C	0.317769	wt	0	wt	wt	-1	126.197	0
TR015	TR015	G2	0.8623	0.0884709	0.438954	-0.705668	-0.594078	-0.756702	-0.0775143	-0.494581	-1.58674	-0.367388	0.749406	0.394438	E2	M1	Mir2	mir14q32Low	C3	high	prolif	wt	0	wt	0	wt	wt	-1	15.8033	1
TR016	TR016	dedifferentiated	0.478432	-2.63381	1.33949	1.89716	-2.5394	-0.99927	-0.333899	-0.107554	-4.3626	2.0842	0.316481	0.534307	E2	M1	Mir1	mir14q32High	C3	high	prolif	wt	0	wt	0	wt	wt	0	15.1148	1
TR018	TR018	G2	-0.308453	0.524616	-0.483146	1.38624	0.059422	-0.299657	1.0103	0.923444	-0.79349	1.01792	-0.058916	-0.439513	E1	M2	Mir1	mir14q32High	C4	low	low	R132C	0.287523	wt	0	frameshift deletion	wt	-1	85.1803	0
TR019	TR019	G1	-1.59829	-0.112461	-0.743752	-1.95137	-0.79392	0.00811648	-1.04135	-0.0922064	0.485371	-1.82081	0.528802	0.235787	E1	M1	Mir3	mir14q32Low	C2	low	low	wt	0	wt	0	wt	wt	-1	77.7377	0
TR020	TR020	G3	-0.168202	0.96765	-0.557311	-0.582401	-1.10774	-0.827008	1.47477	1.56391	-0.41766	0.715995	0.260157	-0.805324	E1	M2	Mir1	mir14q32High	C4	low	low	wt	0	R172S	0.443828	wt	wt	-2	71.1148	0
TR022	TR022	G3	1.29548	0.379156	1.84437	-0.456165	-0.518768	-0.551787	0.959217	1.04993	-0.691504	0.821275	0.626824	-0.361431	E2	M2	Mir1	mir14q32High	C4	low	low	R132C	0.365204	wt	0	wt	wt	-1	14.4918	0
TR027	TR027	dedifferentiated	0.154748	0.511265	-1.28396	-1.01326	-0.31767	0.779399	0.99734	-0.0979309	-0.221663	-1.26441	0.951728	-0.245545	E1	M2	Mir3	mir14q32Low	C5	high	2alt	wt	0	R172T	0.340551	frameshift insertion	wt	-2	8.39344	1
TR029	TR029	dedifferentiated	-1.20379	0.549118	0.110203	-0.666843	0.287658	-2.99912	-0.0774535	-1.05277	0.821886	0.544084	-0.158457	-1.58683	E1	M3	Mir1	mir14q32High	C1	low	low	#N/A	#N/A	#N/A	#N/A	#N/A	#N/A	0	76.7541	0
TR031	TR031	dedifferentiated	2.11428	-2.37485	-0.405649	-1.06532	1.00337	-0.301106	0.824305	-2.18594	0.38786	-0.148836	-2.62463	1.48723	E2	M3	Mir4	mir14q32Low	C6	high	dediffLike	wt	0	R172S	0.170546	wt	nonsynonymous SNV	-1	6.7541	1
TR037	TR037	benign	-1.00188	0.239769	-0.581856	0.163527	1.37504	-0.0593143	-1.0439	0.215321	0.830084	0.394224	0.538942	-1.36852	E1	M1	Mir2	mir14q32Low	C2	low	low	#N/A	#N/A	#N/A	#N/A	#N/A	#N/A	0	19.9672	0
TR039	TR039	G1	-1.25554	-0.74464	0.321421	-0.17522	-0.229	-0.858532	-1.0309	-0.452979	0.147519	-1.04081	0.760808	0.127974	E1	M1	Mir3	mir14q32Low	C2	low	low	wt	0	wt	0	wt	wt	0	40.8852	0
TR040	TR040	#N/A	-1.2223	0.351211	-0.459653	0.201378	0.601443	-0.595764	-0.927759	0.77337	0.186892	0.526776	0.116039	-0.422864	E1	M1	Mir1	mir14q32High	C1	low	low	#N/A	#N/A	#N/A	#N/A	#N/A	#N/A	#N/A	#N/A	#N/A
TR042	TR042,TR060	dedifferentiated	0.858597	-1.4349	-0.442093	-0.366907	1.81129	-0.332214	-0.745256	-1.78996	1.45653	0.728592	-2.66712	0.951054	E2	M1	Mir1	mir14q32High	C3	high	prolif	wt	0	R172M	0.0257639	wt	wt	0	8.7541	1
TR043	TR043	G2	-0.843698	0.490247	1.22654	0.210104	0.140206	-0.48419	-0.896653	-0.597318	0.417755	-0.169071	-0.184586	-0.517705	E1	M1	Mir2	mir14q32Low	C2	low	low	wt	0	wt	0	wt	wt	0	41.8361	0
TR044	TR044	benign	-1.48433	-1.09325	-0.334692	-1.07947	1.79721	-3.72885	-0.926827	-0.798725	1.04917	-1.23935	0.18353	-0.650184	E2	M1	Mir4	mir14q32Low	C3	high	prolif	wt	0	R172S	0.028878	wt	wt	0	26.1639	0
TR046	TR046	G2	-1.08563	0.174207	-0.116048	1.11705	0.56051	0.492022	-0.959967	-0.453769	0.92932	1.24097	-0.0251023	0.04558	E1	M1	Mir1	mir14q32High	C1	low	low	wt	0	wt	0	wt	wt	1	44.0328	0
TR062	TR062	dedifferentiated	1.62085	-1.84569	-0.857773	-1.70757	0.619053	0.343904	0.477002	-1.1695	0.127908	-1.12903	-2.4976	1.55699	E2	M3	Mir3	mir14q32Low	C6	high	dediffLike	wt	0	wt	0	wt	wt	-1	7.37705	1
TR064	TR071N,TR064	benign	-0.515343	0.400586	-0.0640105	-1.68443	1.13816	-0.130664	-1.11	0.77943	0.332272	-0.172729	0.136031	-0.995919	E1	M1	Mir2	mir14q32Low	C2	low	low	#N/A	#N/A	#N/A	#N/A	#N/A	#N/A	#N/A	#N/A	#N/A
TR065	TR073N,TR065	G2	-1.73885	-0.345726	-0.682586	-1.91437	-1.19489	-0.216079	-1.24724	-0.267791	0.892616	-1.56143	0.173477	-1.09995	E1	M1	Mir3	mir14q32Low	C2	low	low	wt	0	wt	0	wt	wt	0	#N/A	#N/A

## Sheet: description
sampleID	Unique sample identifier used as identifiers all molecular profiles
PatientID	Unique patient identifier, is the concatenation of all the unque sample ID available for a given patient.
Histology	Sample histology
ExpressionComponent_Proliferation	ICA component on gene expression
ExpressionComponent_Differentiation
ExpressionComponent_Hypoxia
ExpressionComponent_Fibroblast
ExpressionComponent_Immune
ExpressionComponent_affymetrixQC
MethylationComponent_HyperMethylation	ICA component on DNA methylation
MethylationComponent_Differentiation
MethylationComponent_Immune
MicroRNAComponent_14q32	ICA component on microRNA expression
MicroRNAComponent_Differentiation
MicroRNAComponent_QC
EXP.subtypes	Gene expression subtypes (E1 and E2)
METH.subtypes	DNA methylation subtypes (M1, M2, M3)
MIR.subtypes	MicroRNA subtypes (Mir1, Mir2, Mir3, Mir4)
MIR.simplifiedSubtypes	MicroRNA subtypes simplified in two categories, with Mir1 corresponding to 14q32 high and Mir2, Mir3 and Mir4 coresponding to 14q32 low
MOM.subtypes	Multiomics subtypes (C1 to C6)
MOM.2lvl.subtypes	Multiomics subtypes, simplified to two categories, low alterations for C1, C2 and C4, and high alterations for C3, C5 and C6
MOM.4lvl.subtypes	Multiomics subtypes, simplified to four categories, low alterations for C1, C2 and C4, and high alteration categories defined by their specificities: prolif for C3, 2alt for C5 and dediffLike for C6
IDH1.AAmut	IDH1 amino acid level mutation
IDH1.freq	IDH1 variant allele frequency
IDH2.AAmut	IDH2 amino acid level mutation
IDH2.freq	IDH2 variant allele frequency
COL2A1	COL2A1 mutation type
TP53	TP53 mutation type
CDKN2A.CN	CDKN2A copy number (0 normal, -1 loss, -2 homozygous deletion)
OS.delay	Overall survival delay
OS.event	Overall survival event
