# Supplementary material for: Integrated molecular characterization of chondrosarcoma reveals critical determinants of disease progression
Source: Nat Commun. 2019 Oct 11;10:4622. doi: 10.1038/s41467-019-12525-7 (PMC6789144; doi:10.1038/s41467-019-12525-7)
Supplement: Supplementary file 4 — Supplementary Data 2 [file 41467_2019_12525_MOESM4_ESM.xlsx]

## Sheet: exp
probeset_id	symbol
17097072	SVEP1
16869506	PODNL1
16911827	---
16995301	RANBP3L
17013809	ESR1
16994521	ANKH
16846687	CHAD
16743816	PDGFD
17071577	---
16998134	KIAA0825
16965710	---
16732716	C11orf63
16667346	SLC44A3
16803678	---
16761820	MGP
17120122	---
16802795	NEO1
16689888	---
17120134	---
17022545	METTL24
16999245	PPIC
16996234	PPAP2A
16809187	SPPL2A
17123302	---
17120304	---
17016263	CMAHP
16802413	CORO2B
16850759	PTPRM
16970465	FAT4
16938527	RBMS3
16847137	SEPT4
17120132	---
16989962	---
17120124	---
17004216	LOC100508120
16971019	GAB1
17059567	STEAP4
16993302	ZFP2
16965716	---
16852179	SLC14A1
17002052	C5orf4
16802244	---
16740412	LTBP3
16811085	ITGA11
16911336	RNU105B
16911283	PLCB1
17012632	ENPP1
17004208	FOXC1
17075731	CLU
17095882	OMD
17023646	CTGF
16985217	RNF180
16809610	DYX1C1-CCPG1
16838271	TNRC6C
17045071	FLJ20712
17118180	---
16700074	CDC42BPA
16851191	C18orf1
16883376	---
16919547	SLPI
17058672	GTF2IRD2
16986943	---
16922443	CLIC6
16948087	NAALADL2
16849268	CYGB
16956569	PROS1
16978548	BDH2
16680258	MXRA8
16879094	VIT
16957636	ZBTB20
16883647	IL1R1
17067314	SCARA3
16889664	ALS2CR8
16783927	KLHDC1
17058413	---
16731461	NNMT
17020620	LMBRD1
17014257	FNDC1
17008655	KIAA0240
16689180	RN5S51
17066102	---
16676167	PRELP
16730313	---
17013795	CCDC170
16914478	EYA2
17009193	SLC29A1
17071162	CPQ
16794705	NPC2
16674927	RGL1
16756995	TCTN1
16986777	RASGRF2
17125528	---
17125722	---
16705116	FAM133CP
17124944	---
16716213	MMRN2
17087109	MIR27B
16968653	IBSP
17117463	LOC100509635
17010461	MYO6
16662234	ZNF362
17097128	---
16839547	RTN4RL1
17120100	---
16848264	ABCA10
16846163	COPZ2
16776160	ITGBL1
16926754	S100B
16803197	NEIL1
16751190	METTL7A
16780133	SLITRK6
16987446	---
17122082	---
16706906	C10orf116
17088652	GSN
16888718	ANKAR
16904152	PLA2R1
16796015	---
17118177	---
16904551	GALNT3
17002612	SLIT3
17125504	---
17118084	LOC100128508
16800058	CAPN3
16805474	ARRDC4
16821186	CLEC3A
16868462	ZNF846
16675922	LOC100506636
16911517	ISM1
16716659	RBP4
16917939	CST3
16813026	---
16923705	ADARB1
16651491	---
16974529	FGFBP2
16675398	CFH
16803370	TSPAN3
17075060	MIR548V
16911330	LOC100128668
16665717	LEPR
16703036	PLXDC2
16991151	SYNPO
17125718	---
16870782	ZNF737
16798744	GOLGA8IP
16705089	BICC1
17121276	---
17120752	---
17013597	C6orf72
16957396	CCDC80
16870453	COMP
16804506	ACAN
16979432	NDNF
17024667	LOC100507624
16743764	MMP13
16995500	LIFR
16989955	IGIP
16678231	---
16908685	GLB1L
16966304	LIMCH1
17060049	DLX5
17000256	KLHL3
16977378	TMEM150C
16689883	---
16896561	CYP1B1
17068134	---
16938407	RARB
16768413	DCN
16877681	FAM228B
17022929	COL10A1
16933140	GGT5
17011378	SOBP
16698234	FMOD
16897026	ZFP36L2
16949922	LOC440993
16848219	ABCA6
17085988	---
16677604	---
17119434	---
16943241	COL8A1
16659501	C1orf196
16934045	PIK3IP1
17123600	---
16868219	ADAMTS10
17070120	CRISPLD1
16761830	ERP27
17080554	ENPP2
17013283	UTRN
16836824	MRC2
17095899	ECM2
17065663	---
17117665	LOC100129502
16901068	AFF3
17120690	---
16720096	---
16860902	FXYD1
16799315	THBS1
17120684	---
16960371	WWTR1
16802048	---
16889251	SGOL2
16673154	NUF2
16914315	UBE2C
16747014	RAD51AP1
16804629	---
16904780	SPC25
16698984	NEK2
16979389	MAD2L1
16976158	PPAT
17067102	CDCA2
16889054	CCDC150
16736891	KIF18A
17038792	KIFC1
16957951	POLQ
16697695	KIF14
16698023	UBE2T
17007459	KIFC1
17041352	KIFC1
16971573	MND1
16845794	KIF18B
16674089	CACYBP
16972616	NEIL3
16842673	SPAG5
16767851	E2F7
16970563	PLK4
17084904	MELK
16901755	BUB1
17120506	---
16826160	SHCBP1
17047965	DBF4
16760048	FOXM1
16777896	HSPH1
16901957	CKAP2L
16885802	LOC100507460
16882428	KDM3A
16679411	EXO1
16912379	TPX2
16965346	NCAPG
16688386	DEPDC1
16951485	SGOL1
16978568	CENPE
16918445	E2F1
16798810	---
17075776	PBK
16834056	CDC6
16939960	KIF15
16823105	---
16670387	HIST2H3D
16692616	HIST2H3D
17118830	---
16677425	CENPF
16804559	FANCI
17064679	---
17045198	ANLN
17077659	GGH
16804631	C15orf42
16840902	AURKB
16662648	CDCA8
16906962	HSPD1
16939142	OXSR1
16750761	TROAP
16745561	SNORD14E
17059323	SEMA3A
16985599	CCNB1
16669288	WDR3
16793225	DLGAP5
17055828	IGF2BP3
16889954	SNORD51
16663958	KIF2C
16852683	PMAIP1
16813342	PRC1
17109211	FANCB
16777278	SKA3
16762573	ASUN
16953279	CDC25A
16656935	---
17016486	HIST1H2BL
16967031	PAICS
16866951	LMNB2
16920548	AURKA
16656367	---
17010552	TTK
16746808	FKBP4
16697544	ASPM
16653061	---
17118834	---
16847432	BRIP1
16671503	CKS1B
16844312	TOP2A
16820820	SNORD111
17064105	EZH2
16832568	SNORD4B
16969646	---
16979515	CCNA2
16909700	HJURP
17068782	MCM4
17057413	SNHG15
16677201	DTL
17118732	---
16760621	CDCA3
16751709	ESPL1
16887840	CDCA7
16957170	KIAA1524
17080171	NUDCD1
16835517	IGF2BP1
16950448	RAD18
16656937	---
16687188	ORC1
16799793	NUSAP1
16996545	DEPDC1B
16889602	NOP58
16935517	CENPM
16779546	DIAPH3
16771067	CIT
16656933	---
16881838	HK2
17105401	CENPI
16798919	ARHGAP11A
16733104	CHEK1
16758336	KNTC1
16852312	SKA1
16912192	GINS1
16707468	KIF11
16692580	---
17065313	AGPAT5
16857192	CHAF1A
16913681	FAM83D
16877019	RRM2
16911212	MCM8
16726224	STIP1
17123142	---
16913095	CEP250
16660682	---
16656545	---
17125788	---
16829369	FANCA
17086634	CKS2
16882975	NCAPH
16653329	---
16653431	---
16858321	CARM1
17079293	CCNE2
16799637	RAD51
16650691	---
16705159	CDK1
16656047	---
17046280	---
17028007	HSPA1B
16650137	---
17067332	ESCO2
16670383	HIST2H2AA4
16656925	---
16656899	---
16823104	---
17119262	---
17118860	---
16877888	EPT1
16664243	RAD54L
16810543	KIAA0101
16656939	---
16868838	SPC24
17026331	HSPA1B
16982024	MLF1IP
16937505	FANCD2
16801557	CCNB2
17087716	SMC2
16653341	---
16653443	---
16991460	KIF4B
17048165	CLDN12
17104519	RNY4P23
17030833	HSPA1B
16804902	BLM
16719515	MKI67
17038309	HSPA1B
17006881	HSPA1B
17061467	PUS7
16913957	MYBL2
16654821	---
16821239	CENPN
16796829	HSP90AA1
16948021	ECT2
16982635	TRIP13
17098328	---
16650139	---
16784299	CDKN3
16755928	PARPBP
17064939	NCAPG2
16683723	STMN1
17118836	---
16832852	ATAD5
16802519	KIF23
16656893	---
16798801	ARHGAP11B
16863946	RUVBL2
17006863	HSPA1A
16686796	STIL
16656863	---
17117619	---
17084990	POLR1E

## Sheet: meth
probeset_id	symbol
17079407	TSPYL5
17104159	KLF8
16766420	STAT6
16735010	PRKCDBP
16668397	GSTM5
16919879	SLC13A3
16825997	PYCARD
16802960	ISLR
16896910	OXER1
16701957	AKR1E2
16782862	NYNRIN
16883921	C2orf40
16826389	ZNF423
16782826	NFATC4
16872163	---
16719171	CPXM2
17079544	RGS22
16973498	SPON2
16821777	---
17089819	PKN3
17101214	XG
16666865	LOC339524
17016383	HIST1H4D
17115934	XGPY2
16922147	FAM176C
16716659	RBP4
16945870	TF
16885290	GYPC
17044193	---
17123648	---
17123646	---
16761726	PLBD1
16993854	---
17101229	---
16990966	ARHGEF37
16937855	FBLN2
16974317	ZNF518B
16789743	CRIP1
17104149	---
16913811	LPIN3
16693082	SELENBP1
16829469	---
16813537	LOC400456
16889452	---
16884280	LOC440894
17065552	---
16874265	MIR4324
16874267	---
16831381	MEIS3P1
17123144	---
16871467	HSPB6
17084179	---
16906175	FRZB
17075360	LOC100507088
16715200	PCBD1
16851586	CABYR
17013657	ULBP1
16672428	DARC
17043468	---
17014442	SLC22A3
16672214	PEAR1
16799690	SPINT1
16908197	IGFBP5
16837938	ITGB4
16819233	MT1A
16793644	TMEM30B
16871321	LGI4
16692555	---
16828550	ADAMTS18
16706906	C10orf116
17045622	AEBP1
16875997	ZNF154
16980245	GYPE
16692557	---
16839194	DOC2B
16735895	DKK3
16855973	CYB5A
16802939	---
16999321	ZNF608
16753270	SLC16A7
16770685	TBX3
16692603	HIST2H2BF
16973934	CYTL1
16993180	---
16748462	---
16874249	SLC6A16
16834091	IGFBP4
16715960	---
17070177	ZFHX4
16874273	TEAD2
16915815	SLC17A9
16729781	---
17059911	PON3
16825446	---
16892342	EFHD1
16804251	ALPK3
16914925	TSHZ2
16879239	---
16976994	NAAA
17123348	---
16698786	---
16870401	ISYNA1
16938007	FGD5
17075448	TNFRSF10D
16684429	FABP3
16664828	PODN
16798951	GREM1
16970118	SYNPO2
16707923	---
17120676	---
17121318	---
17016506	HIST1H4L
17112187	MIR421
17117752	LOC100287562
16843549	CCL14-CCL15
17072162	COL14A1
16717272	LOXL4
16692419	LOC100509195
17000208	VTRNA2-1
16749939	LRRK2
16941871	IL17RB
17014064	ZDHHC14
16847201	---
16843429	SLFN13
16988477	SNCAIP
16718622	ABLIM1
16908251	TNS1
17123530	---
16753670	IRAK3
16832218	FAM106B
16870776	ZNF826P
16986552	BHMT2
17123032	---
16856299	CFD
16713530	CXCL12
16904105	LY75-CD302
16914084	WISP2
16733689	GLB1L3
17122580	---
16988984	PDLIM4
16960585	IGSF10
16738477	PRG2
16670183	---
16744370	CRYAB
16917529	SNORD17
16672435	FCER1A
16870838	ZNF208
17077191	LOC100507516
16724861	SERPING1
16803678	---
16819213	MT1L
16760257	VWF
16810713	CILP
17083433	IL33
16848173	ABCA9
16916605	CPXM1
16665346	NFIA
16759218	GPR133
17056740	ELMO1
17090042	C9orf106
17123528	---
16937943	SLC6A6
16977986	SNCA
16742384	LRRC32
17017885	HLA-DRB5
16896561	CYP1B1
16698714	---
16780754	FGF14
16829618	HIC1
17094389	CNTNAP3
17017900	HLA-DRB1
16694357	SNORA42
16698782	MIR29C
16795943	TC2N
16696811	ANGPTL1
16824258	MYH11
16696217	SELP
16964314	---
16848123	ABCA8
16918755	FER1L4
16691510	SPAG17
16732674	---
17120624	---
17085627	---
17123534	---
17123526	---
16964594	---
17039184	IER3
16826639	CES1
16860902	FXYD1
17125110	---
17048450	GNG11
16983843	---
17017018	IER3
16721585	OLFML1
16706370	MIR606
16870956	ZNF91
17028909	IER3
17031687	IER3
17034143	IER3
17041752	IER3
16752825	NXPH4
16859840	TMEM59L
16715361	P4HA1
17101515	---
16900802	TMEM131
17075478	LOXL2
16960114	PLOD2
16862643	ARHGEF1
17015143	TUBB2A
16796660	---
17053100	ZNF783
16735639	TMEM41B
17045005	FKBP9
17053102	LOC155060
16806732	WHAMMP1
16820029	HSF4
16675197	PLA2G4A
16946309	SLC25A36
16889958	ZDBF2
17124708	---
16926527	POFUT2
17101496	FRMPD4
16689053	C1orf52
17042562	COL11A2
17121272	---
16685804	COL9A2
16874012	CA11
17029860	COL11A2
16960111	---
16972100	LOC100505989
17037347	COL11A2
17040053	COL11A2
17034867	COL11A2
17018053	COL11A2
17032547	COL11A2
16990294	PCDHB9
16995281	NADKD1
17019554	SLC35B2
16677556	TGFB2
16743735	MMP3
16780358	UGGT2
17123994	---
16899357	LOXL3
16792101	MBIP
16798726	---
16770780	---
17075529	ENTPD4
17091571	MAN1B1
16722632	---
16697370	PTGS2
16823957	ZC3H7A
17054341	MICALL2
17015324	NRN1
16681735	FBXO2
16832319	WSB1
16716846	ALDH18A1
16836431	LPO
16756431	C12orf23
16854594	FAM59A
17007738	SCUBE3
17124202	---
17074617	---
17010104	FAM135A
17088492	---
16794379	---
16899224	RTKN
16965922	PGM2
16940965	SLC38A3
16888865	GLS
17080342	TRPS1
16974378	RAB28
16766465	NDUFA4L2
17112439	RPS6KA6
17122990	---
16783215	ARHGAP5
16720258	DRD4
16825055	---
16875881	ZNF667
16705381	TET1
16686010	LEPRE1
16657948	PRKCZ
16688487	ZRANB2
16814789	---
16827700	PDXDC2P
16946341	ACPL2
17065958	TUSC3
17020642	COL9A1
17070273	ZBTB10
17068953	---
17121154	---
17036388	FLOT1
16922648	TTC3P1
16752834	SHMT2
17034129	FLOT1
16956053	MIR3136
16990257	PCDHB2
17077558	---
17097797	DBC1
17016995	FLOT1
17031666	FLOT1
17039163	FLOT1
17041731	FLOT1
17028888	FLOT1
16990334	PCDHGA6
16901427	UXS1
17047985	ADAM22
16845812	C1QL1
16986935	---
16961501	TNIK
16775811	GPC6
17074612	---
16834196	FKBP10
16686865	SPATA6
17097731	PAPPA-AS1
16991345	GALNT10
17052237	---
16878522	PPP1CB
16946513	TRPC1
16681827	DHRS3
16844894	LEPREL4
16780893	---
16786058	SNORD56B
16878541	SPDYA
16866686	ADAMTSL5
17046652	---
16947974	FNDC3B
17019287	CUL7
16951591	---
16774188	COG6
17122992	---
16919418	FITM2
16693996	THBS3
16990267	PCDHB5
16689042	SYDE2
16855761	CDH19
16787314	TTC8
16786872	TMEM63C
16950050	---
16698049	KDM5B
17121276	---
16828292	GLG1
16957771	TMEM39A
16710720	DPYSL4
17098624	RN5S296
17074608	XKR6
16943336	TMEM45A
16796262	SERPINA1
16689020	MCOLN3
17066601	SLC39A14
17046212	MRPS17
16887179	CERS6
16709795	NANOS1
16688999	MCOLN2
16820601	NFAT5
16850025	PYCR1
16655055	---
17074622	---
16691828	---
16915771	COL9A3
17051392	SMO
17071144	SDC2
16730268	AMOTL1
16650567	---
16904410	FIGN
16990379	PCDHGB8P
16990288	PCDHB16
16653839	---
16665566	PGM1
16739396	GANAB
16653787	---
16951567	THRB
17117823	---
16650573	---
17088462	PAPPA
16905371	KIAA1715
16787902	SERPINA3
16690211	COL11A1
16981426	MFAP3L
16655051	---
16964200	SH3BP2
16926445	PTTG1IP
16785821	SLC39A9
16665373	INADL
16708990	SORCS3
17057149	POLM
16898890	MCEE
16793623	SIX4
17056506	RP9P
16838509	GAA
16990327	PCDHB18
17105862	NRK
16815955	SHISA9
16720268	EPS8L2
16957525	SPICE1
16668622	CHI3L2
16814779	HN1L
16979256	SEC24D
16689678	LOC100131564
16783075	SCFD1
16825561	SEZ6L2
16714747	RTKN2
16716341	ANKRD22
17083357	CD274
17110372	FLJ25917
16943230	---
16695121	AIM2
16909154	MIR4439
17024002	FAM54A
16711312	LOC100216001
16960844	VEPH1
17078434	IL7
17076228	---
17118340	---
16977058	CXCL11
17057868	FLJ45974
16707551	CEP55
16968331	FGF5
16725735	FEN1
17102914	---
16942845	---
16711322	---
16686088	EBNA1BP2
17097146	---
16777384	SACS
16935396	RANGAP1
17083370	PDCD1LG2
16989406	---
16983172	CCT5
17068296	IDO1
16970563	PLK4
17119708	---
16711677	---
16957170	KIAA1524
16916546	SNRPB
16729557	C11orf82
16707221	KIF20B
16718306	---
17024980	FBXO5
16767851	E2F7
17120826	---
16768265	---
16749423	ARNTL2
16736764	MUC15
16750437	---
17009862	PRIM2
16767642	LOC100507377
16952782	TMEM158
17105347	CSTF2
16907324	MPP4
16730180	PANX1
16724061	CD82
16698984	NEK2
16885851	---
16736891	KIF18A
16710271	BUB3
16908305	CXCR2P1
16673154	NUF2
17017947	TAP2
16885842	GPR39
16716724	NOC3L
16840902	AURKB
16690594	PSMA5
17120828	---
16679411	EXO1
16725806	INCENP
16665254	---
16987125	POLR3G
17034759	TAP2
17039945	TAP2
16970027	---
16914315	UBE2C
17055828	IGF2BP3
17123142	---
16689400	GBP5
16889829	ICOS
16767658	---
17122326	---
17007661	SNRPC
16725664	RPLP0P2
16716469	HTR7
16663958	KIF2C
16929573	MCM5
16679331	---
17020787	MB21D1
17100699	---
16982635	TRIP13
17010552	TTK
16870387	LSM4
17120852	---
17048859	ARPC1A
16666071	---
16876764	RSAD2
16702571	MCM10
17126256	---
17102801	GPR82
17025297	TCP1
16732960	CCDC15
16920776	SLMO2
16685165	CLSPN
16979712	---
16957951	POLQ
16659865	C1orf144
16739887	TRMT112
16877019	RRM2
17042487	TAP1
17028360	PSMB9
17124986	---
16780793	TEX30
16956714	DCBLD2
16973879	LYAR
16760048	FOXM1
17033661	PSMB9
17038644	PSMB9
17098324	---
17118830	---
16981730	VEGFC
16885849	---
16879348	SLC8A1-AS1
17109142	---
16889054	CCDC150
17092688	HAUS6
16707695	HELLS
16719515	MKI67
17124798	---
17119918	---
17026419	---
17035925	---
17041267	---
16778559	EPSTI1
16956980	---
17069545	RRS1
17059152	---
16998994	CCDC112
16937505	FANCD2
17084904	MELK
16725041	FAM111B
16877956	CENPA
16977052	CXCL10
16906534	STAT1
17102293	VENTXP1
16885831	---
17017979	TAP1
17027144	TAP1
17029788	TAP1
17032476	TAP1
17034791	TAP1
17037271	TAP1
17039977	TAP1
17107028	PHF6
16663155	CTPS1
16948871	PSMD2
16805797	OR4F15
16782098	TRAJ12
16738544	UBE2L6
16955880	---
16991859	HMMR
16784299	CDKN3
17104484	KIF4A
17007307	PSMB9
16687188	ORC1
16825193	---
17119158	---
17113320	AMMECR1
17080234	---
16882975	NCAPH
16714496	---
16785316	MTHFD1
16948021	ECT2
16726224	STIP1
16825468	BOLA2
16825683	BOLA2
16857258	UHRF1
16662648	CDCA8
17119976	---
16663514	CDC20
16987766	C5orf30
17066961	ADAMDEC1
17063047	CHCHD3
16718309	---
16971573	MND1
17102327	MAGEB2
17031185	---
16978568	CENPE
17029745	TAP2
16692583	FAM72C
16855600	CCBE1
16661323	NUDC
16975071	---
16978334	H2AFZ
17046096	---
16781954	TRAV29DV5
16660682	---
16889251	SGOL2
16901226	RFX8
16733594	NTM-IT2
16668730	DDX20
16714030	ARHGAP22
16708815	PDCD11
17045198	ANLN
17107867	MAGEA6
16939127	MYD88
16748620	ATF7IP
16669437	HIST2H2BA
16882285	VAMP5
16748788	MGST1
17094064	SHB
16845336	VAT1
17097869	MEGF9
16693474	S100A16
16703407	APBB1IP
16782026	TRAV20
17025191	EZR
16677133	TRAF5
17109121	---
16795508	GALC
16906615	SDPR
16782050	MGC40069
17117581	LOC100128816
16689352	GBP2
16784207	PTGER2
16872166	FBXO27
17051943	TMEM140
16830202	XAF1
16722787	HTATIP2
16760082	EFCAB4B
16858970	CD97
16771575	---
16771571	---
17082982	DOCK8
16968213	ANXA3
16989863	SNORA74A
17016390	HIST1H2BG
16938271	KAT2B
16982689	---
17106438	DOCK11
16712944	KIAA1462
16840321	NLRP1
17111895	IL2RG
16887194	NOSTRIN
16690001	DPYD-IT1
17101543	TMSB4X
16726081	RARRES3
16761176	KLRB1
17083793	ADAMTSL1
16671874	SYT11
17079448	NIPAL2
17016499	HIST1H1B
17085139	---
17043684	---
16913176	SPAG4
16929615	APOL6
17056825	TARP
16782052	TRAJ36
17076726	PLAT
16800229	MAP1A
16702399	CELF2
16743854	CASP4
16936761	CHL1
17035371	HCP5
17119932	---
16977820	HSD17B11
16777756	SLC46A3
17115782	CLIC2
16975506	ATP8A1
16909081	DOCK10
16982691	---
17125282	---
16796590	BCL11B
16689354	GBP2
16971867	TMEM144
17085142	---
16968312	---
16981266	DDX60L
17052673	TRBJ2-2
16696785	LOC730102
16707503	EXOC6
16922469	---
16672390	IFI16
17005582	HIST1H2BC
16755173	PLXNC1
17020729	---
17120162	---
17057174	POLD2
16669501	LINC00328
16662664	MANEAL
16656631	---
16768941	IKBIP
17034121	FLOT1
17125034	---
16685748	TRIT1
16656649	---
16978113	TSPAN5
16943548	ALCAM
16819816	BEAN1
16996684	ADAMTS6
16942924	---
17026737	FLOT1
17124540	---
16656629	---
16969639	OSTC
16656661	---
16990304	PCDHB12
16945777	UBA5
17055804	FAM126A
16836868	TANC2
16656663	---
17009235	---
17099847	QSOX2
16780885	FAM155A
16790803	SLC22A17
16654929	---
16659140	PLOD1
16656639	---
16656633	---
17109464	SCML2
17105332	SRPX2
16956027	TMF1
16921461	---
16656581	---
16700074	CDC42BPA
16653789	---

## Sheet: mir
probeset_id	symbol
17117871	---
16745561	SNORD14E
16788618	SNORD114-2
16788671	SNORD114-18
16788673	SNORD114-19
16788701	SNORD114-30
16788576	SNORD113-3
16788542	MEG8
16788677	---
16788630	---
16788578	SNORD113-4
17118930	---
16788570	SNORD113-1
16788628	SNORD114-6
16788693	SNORD114-26
16788689	SNORD114-24
16788669	SNORD114-17
16788649	SNORD114-7
16788699	SNORD114-29
16788488	MEG3
16788520	MEG3
16788572	---
16788622	SNORD114-4
16788665	SNORD114-15
16788679	---
16788659	SNORD114-12
16788705	---
16788626	---
16788614	SNORD113-9
16788691	SNORD114-25
16788653	SNORD114-9
16788683	SNORD114-21
16788568	---
16788616	SNORD114-1
16788566	---
16788685	SNORD114-22
16788602	SNORD113-5
16788657	SNORD114-11
16788612	SNORD113-8
16788620	SNORD114-3
16788687	SNORD114-23
16788697	SNORD114-28
16788540	LOC100288160
16788574	SNORD113-2
16788663	SNORD114-14
16788651	SNORD114-8
16788703	SNORD114-31
16788681	SNORD114-20
16788524	MIR493
16788715	MIR299
16788707	---
16788675	---
17121132	---
16788655	SNORD114-10
16788695	SNORD114-27
16820843	---
16876330	---
16788610	SNORD113-7
16788764	---
16788526	MIR337
16788606	SNORD113-6
16796749	---
16788709	---
16788661	SNORD114-13
16788522	MIR770
16788624	SNORD114-5
16788604	---
16788798	MEG9
16788758	MIR487B
16788667	SNORD114-16
16788725	MIR329-1
16788727	MIR329-2
16788762	MIR889
16788608	---
16788733	MIR543
16788796	MIR656
16788528	MIR665
16788713	MIR411
16788760	MIR539
16788774	MIR668
16788747	MIR300
16788751	MIR1185-2
16788735	MIR495
16788749	MIR1185-1
16842266	MFAP4
16788780	MIR154
16788739	MIR376A2
16788778	MIR323B
17084838	RECK
16788721	MIR323A
16788784	MIR377
16936925	LRRN1
16771498	---

## Sheet: Description
This table describes the data provided in the three first sheets of this Supplementary table 2
Sheet	Column	Description
exp	probeset_id	Set of Affymetrix probe set ID used to predict the 2-subtype Expression classification (exp1 and exp2)
exp	symbol	Gene symbols associated to the expression classifier affymetric probeset ID
meth	probeset_id	Set of Affymetrix probe set ID used to predict the 3-subtype methylation classification (meth1, meth2 and meth3)
meth	symbol	Gene symbols associated to the methylation classification affymetrix probeset ID
mir	probeset_id	Set of Affymetrix probe set ID used to predict the 2-subtype miRNA classification (14q32high and 14q32low)
mir	symbol	Gene symbols associated to the miRNA classification affymetrix probeset ID
