# Supplementary material for: Integrated molecular characterization of chondrosarcoma reveals critical determinants of disease progression
Source: Nat Commun. 2019 Oct 11;10:4622. doi: 10.1038/s41467-019-12525-7 (PMC6789144; doi:10.1038/s41467-019-12525-7)
Supplement: Supplementary file 6 — Source Data [file 41467_2019_12525_MOESM6_ESM.zip › methylationFigure3.xlsx]

## Sheet: coclassif
sample

## Sheet: meth
probe
